# Supplementary material for: International authorship and collaboration across bioRxiv preprints
Source: eLife. 2020 Jul 27;9:e58496. doi: 10.7554/eLife.58496 (PMC7384855; doi:10.7554/eLife.58496)
Supplement: Figure 1—source data 1. — Each row represents a single country, sorted in descending order by the ‘senior_author’ and ‘any_author’ columns. The ‘alpha2’ column indicates the two-letter country code defined in ISO 3166–1. ‘country’ indicates the country name as recorded in the ROR dataset. ‘senior_author’ lists the number of bioRxiv preprints for which the final author in the author list specified an affiliation to an institution in that country. ‘any_author’ lists the number of bioRxiv preprints for which at least one author (in any position) specified an affiliation to an institution in that country. [file elife-58496-fig1-data1.csv]

alpha2	country	senior_author	any_author
US	United States of America	26598	34676
GB	United Kingdom of Great Britain and Northern Ireland	7151	11578
UNKNOWN	UNKNOWN	4985	17635
DE	Germany	3668	7157
FR	France	2863	5218
CN	China	2778	4609
CA	Canada	2380	4409
AU	Australia	1755	3260
CH	Switzerland	1364	2779
NL	Netherlands	1291	2764
JP	Japan	1263	2287
IN	India	1212	1769
ES	Spain	953	2162
SE	Sweden	795	1895
IT	Italy	728	1929
BR	Brazil	704	1460
IL	Israel	640	1091
DK	Denmark	584	1417
BE	Belgium	472	1101
NO	Norway	395	898
KR	Korea, Republic of	368	707
FI	Finland	360	873
SG	Singapore	328	701
AT	Austria	311	817
RU	Russian Federation	283	685
PT	Portugal	250	543
NZ	New Zealand	237	513
TW	Taiwan, Province of China	209	406
MX	Mexico	188	438
ZA	South Africa	182	492
PL	Poland	170	492
IE	Ireland	169	441
AR	Argentina	163	327
CZ	Czechia	133	380
CL	Chile	128	277
HU	Hungary	123	311
IR	Iran (Islamic Republic of),	123	238
SA	Saudi Arabia	87	230
TR	Turkey	80	225
MY	Malaysia	78	171
CO	Colombia	70	221
GR	Greece	63	221
ET	Ethiopia	57	106
TH	Thailand	54	243
PH	Philippines	51	125
QA	Qatar	50	162
BD	Bangladesh	50	132
EE	Estonia	49	205
PK	Pakistan	48	129
KE	Kenya	47	157
PA	Panama	42	111
SD	Sudan	42	74
EG	Egypt	41	120
CI	Côte d'Ivoire	38	139
NG	Nigeria	37	86
UY	Uruguay	33	95
IS	Iceland	28	106
VE	Venezuela (Bolivarian Republic of),	28	94
LU	Luxembourg	26	76
GH	Ghana	26	71
PE	Peru	23	91
LK	Sri Lanka	22	52
HR	Croatia	20	104
EC	Ecuador	20	85
SI	Slovenia	19	65
ID	Indonesia	17	72
RO	Romania	17	59
CR	Costa Rica	16	45
BG	Bulgaria	15	44
NP	Nepal	15	33
UG	Uganda	14	93
UA	Ukraine	14	40
CY	Cyprus	14	39
SK	Slovakia	13	65
CM	Cameroon	13	43
MO	Macao	13	26
TZ	Tanzania, United Republic of	11	79
CU	Cuba	10	36
VN	Viet Nam	8	76
AE	United Arab Emirates	8	43
MW	Malawi	8	41
BJ	Benin	6	40
LT	Lithuania	6	29
GL	Greenland	6	18
BF	Burkina Faso	5	40
IQ	Iraq	5	22
MA	Morocco	5	20
KW	Kuwait	5	19
ZW	Zimbabwe	5	12
TN	Tunisia	4	18
BO	Bolivia (Plurinational State of),	4	15
GT	Guatemala	4	12
RE	Réunion	4	11
AM	Armenia	4	9
RS	Serbia	3	27
TT	Trinidad and Tobago	3	21
LB	Lebanon	3	21
LV	Latvia	3	20
BB	Barbados	3	19
GW	Guinea-Bissau	3	16
ZM	Zambia	3	12
GM	Gambia	3	12
OM	Oman	3	11
GA	Gabon	3	11
PS	Palestine, State of	3	11
MZ	Mozambique	3	8
BN	Brunei Darussalam	3	6
KH	Cambodia	2	21
MG	Madagascar	2	19
CD	Congo, Democratic Republic of the	2	13
YE	Yemen	2	12
KZ	Kazakhstan	2	11
MN	Mongolia	2	10
MC	Monaco	2	8
RW	Rwanda	2	7
MK	North Macedonia	2	6
DZ	Algeria	2	6
NI	Nicaragua	2	4
GY	Guyana	2	3
BH	Bahrain	2	3
AF	Afghanistan	2	2
SN	Senegal	1	31
JM	Jamaica	1	15
BM	Bermuda	1	11
JO	Jordan	1	11
LA	Lao People's Democratic Republic	1	9
DO	Dominican Republic	1	7
SY	Syrian Arab Republic	1	7
TG	Togo	1	6
AZ	Azerbaijan	1	4
BW	Botswana	1	4
CW	Curaçao	1	3
UZ	Uzbekistan	1	3
KG	Kyrgyzstan	1	2
TM	Turkmenistan	1	1
MR	Mauritania	1	1
BZ	Belize	1	1
BY	Belarus	0	13
PG	Papua New Guinea	0	12
GE	Georgia	0	12
ML	Mali	0	12
GF	French Guiana	0	9
FJ	Fiji	0	9
BI	Burundi	0	9
PF	French Polynesia	0	7
BA	Bosnia and Herzegovina	0	6
GD	Grenada	0	6
HN	Honduras	0	5
GP	Guadeloupe	0	4
HT	Haiti	0	4
NA	Namibia	0	3
SC	Seychelles	0	3
LY	Libya	0	3
NC	New Caledonia	0	3
KN	Saint Kitts and Nevis	0	2
JE	Jersey	0	2
CF	Central African Republic	0	2
CV	Cabo Verde	0	2
MD	Moldova, Republic of	0	2
KP	Korea (Democratic People's Republic of),	0	1
PY	Paraguay	0	1
GN	Guinea	0	1
LR	Liberia	0	1
SL	Sierra Leone	0	1
MM	Myanmar	0	1
SS	South Sudan	0	1
FO	Faroe Islands	0	1
SZ	Eswatini	0	1
SR	Suriname	0	1
SV	El Salvador	0	1
ME	Montenegro	0	1
LI	Liechtenstein	0	1
MU	Mauritius	0	1
MQ	Martinique	0	1
MT	Malta	0	1
MV	Maldives	0	1
