# Supplementary material for: International authorship and collaboration across bioRxiv preprints
Source: eLife. 2020 Jul 27;9:e58496. doi: 10.7554/eLife.58496 (PMC7384855; doi:10.7554/eLife.58496)
Supplement: Figure 3—source data 1. — Each row represents a combination of two countries, sorted alphabetically by the ‘contributor’ and ‘senior’ columns. The ‘contributor’ column indicates the name of the contributor country. ‘senior’ indicates the name of the country that appears as a senior author. ‘count’ lists the number of preprints that include at least one author listing an affiliation from the country in the ‘contributor’ column and a senior author listing an affiliation from the country in the ‘senior’ column. [file elife-58496-fig3-data1.csv]

contributor	senior	count
Bangladesh	Australia	22
Bangladesh	Canada	5
Bangladesh	China	3
Bangladesh	France	2
Bangladesh	Germany	2
Bangladesh	Japan	4
Bangladesh	Kazakhstan	1
Bangladesh	Korea, Republic of	2
Bangladesh	Malaysia	2
Bangladesh	UNKNOWN	4
Bangladesh	United Kingdom of Great Britain and Northern Ireland	7
Bangladesh	United States of America	25
Colombia	Argentina	1
Colombia	Australia	2
Colombia	Belgium	4
Colombia	Benin	1
Colombia	Brazil	3
Colombia	Bulgaria	1
Colombia	Canada	1
Colombia	Chile	1
Colombia	China	2
Colombia	Czechia	1
Colombia	Denmark	1
Colombia	France	9
Colombia	Germany	3
Colombia	India	1
Colombia	Mexico	1
Colombia	Mozambique	1
Colombia	Netherlands	4
Colombia	Norway	2
Colombia	Panama	4
Colombia	Portugal	1
Colombia	Russian Federation	1
Colombia	Spain	8
Colombia	Sweden	7
Colombia	Switzerland	2
Colombia	UNKNOWN	18
Colombia	United Kingdom of Great Britain and Northern Ireland	19
Colombia	United States of America	48
Croatia	Argentina	1
Croatia	Australia	1
Croatia	Austria	2
Croatia	Canada	1
Croatia	Czechia	2
Croatia	France	3
Croatia	Germany	9
Croatia	Ireland	1
Croatia	Italy	1
Croatia	Japan	1
Croatia	Korea, Republic of	1
Croatia	Netherlands	1
Croatia	Norway	1
Croatia	Russian Federation	1
Croatia	Singapore	10
Croatia	Spain	2
Croatia	Sweden	1
Croatia	Switzerland	2
Croatia	UNKNOWN	6
Croatia	United Kingdom of Great Britain and Northern Ireland	19
Croatia	United States of America	18
Ecuador	Argentina	6
Ecuador	Canada	2
Ecuador	Chile	2
Ecuador	Costa Rica	1
Ecuador	France	1
Ecuador	Germany	3
Ecuador	Israel	1
Ecuador	Netherlands	1
Ecuador	Spain	3
Ecuador	Sweden	1
Ecuador	UNKNOWN	7
Ecuador	United Kingdom of Great Britain and Northern Ireland	9
Ecuador	United States of America	27
Ecuador	Uruguay	1
Egypt	Australia	3
Egypt	Canada	7
Egypt	China	2
Egypt	Denmark	1
Egypt	Ethiopia	1
Egypt	Finland	1
Egypt	France	3
Egypt	Germany	4
Egypt	Hungary	1
Egypt	Japan	4
Egypt	Malaysia	1
Egypt	Netherlands	4
Egypt	Norway	2
Egypt	Saudi Arabia	3
Egypt	Spain	3
Egypt	Sudan	2
Egypt	Switzerland	1
Egypt	Syrian Arab Republic	1
Egypt	UNKNOWN	6
Egypt	United Kingdom of Great Britain and Northern Ireland	10
Egypt	United States of America	19
Estonia	Australia	10
Estonia	Canada	7
Estonia	China	2
Estonia	Denmark	3
Estonia	Finland	16
Estonia	France	2
Estonia	Germany	7
Estonia	India	2
Estonia	Israel	1
Estonia	Italy	4
Estonia	Lithuania	1
Estonia	Netherlands	9
Estonia	New Zealand	1
Estonia	Norway	4
Estonia	Poland	1
Estonia	Singapore	1
Estonia	Spain	1
Estonia	Sweden	10
Estonia	Switzerland	4
Estonia	UNKNOWN	7
Estonia	United Kingdom of Great Britain and Northern Ireland	29
Estonia	United States of America	34
Greece	Austria	3
Greece	Belgium	3
Greece	Canada	5
Greece	China	1
Greece	Cyprus	4
Greece	Czechia	1
Greece	France	10
Greece	Germany	9
Greece	Israel	2
Greece	Italy	3
Greece	Japan	1
Greece	Netherlands	5
Greece	Norway	1
Greece	Panama	1
Greece	Singapore	1
Greece	Spain	1
Greece	Sweden	2
Greece	Switzerland	2
Greece	Taiwan, Province of China	2
Greece	UNKNOWN	20
Greece	United Kingdom of Great Britain and Northern Ireland	41
Greece	United States of America	37
Iceland	Australia	1
Iceland	Canada	3
Iceland	Denmark	3
Iceland	Finland	2
Iceland	Germany	5
Iceland	Netherlands	2
Iceland	Norway	2
Iceland	Sweden	1
Iceland	Switzerland	1
Iceland	UNKNOWN	7
Iceland	United Kingdom of Great Britain and Northern Ireland	21
Iceland	United States of America	29
Indonesia	Australia	1
Indonesia	Belgium	2
Indonesia	Canada	2
Indonesia	China	2
Indonesia	France	4
Indonesia	Germany	6
Indonesia	Hungary	1
Indonesia	Japan	2
Indonesia	Netherlands	5
Indonesia	Philippines	1
Indonesia	Saudi Arabia	1
Indonesia	South Africa	1
Indonesia	Switzerland	2
Indonesia	UNKNOWN	5
Indonesia	United Kingdom of Great Britain and Northern Ireland	9
Indonesia	United States of America	8
Kenya	Australia	2
Kenya	Benin	1
Kenya	Canada	1
Kenya	China	3
Kenya	Denmark	2
Kenya	France	3
Kenya	Gabon	1
Kenya	Germany	5
Kenya	Ghana	1
Kenya	India	1
Kenya	Italy	1
Kenya	Japan	2
Kenya	Netherlands	2
Kenya	Rwanda	1
Kenya	South Africa	4
Kenya	Sweden	2
Kenya	Switzerland	4
Kenya	UNKNOWN	6
Kenya	United Kingdom of Great Britain and Northern Ireland	27
Kenya	United States of America	34
Peru	Argentina	2
Peru	Australia	2
Peru	Brazil	4
Peru	Canada	1
Peru	Chile	1
Peru	Denmark	2
Peru	France	5
Peru	Germany	2
Peru	Hungary	1
Peru	Israel	1
Peru	Mozambique	1
Peru	Slovenia	1
Peru	Switzerland	1
Peru	UNKNOWN	7
Peru	United Kingdom of Great Britain and Northern Ireland	10
Peru	United States of America	24
Slovakia	Australia	1
Slovakia	Austria	2
Slovakia	Belgium	2
Slovakia	China	2
Slovakia	Czechia	2
Slovakia	France	3
Slovakia	Germany	2
Slovakia	Hungary	1
Slovakia	Israel	1
Slovakia	Italy	3
Slovakia	Japan	1
Slovakia	Korea, Republic of	1
Slovakia	Netherlands	1
Slovakia	New Zealand	1
Slovakia	Norway	2
Slovakia	Russian Federation	1
Slovakia	South Africa	1
Slovakia	Sweden	1
Slovakia	UNKNOWN	2
Slovakia	United Kingdom of Great Britain and Northern Ireland	5
Slovakia	United States of America	17
Tanzania, United Republic of	Australia	3
Tanzania, United Republic of	Belgium	2
Tanzania, United Republic of	Finland	1
Tanzania, United Republic of	France	2
Tanzania, United Republic of	Germany	3
Tanzania, United Republic of	Hungary	1
Tanzania, United Republic of	Israel	1
Tanzania, United Republic of	Italy	2
Tanzania, United Republic of	Norway	1
Tanzania, United Republic of	Switzerland	6
Tanzania, United Republic of	UNKNOWN	7
Tanzania, United Republic of	United Kingdom of Great Britain and Northern Ireland	15
Tanzania, United Republic of	United States of America	19
Tanzania, United Republic of	Zambia	2
Thailand	Argentina	1
Thailand	Australia	9
Thailand	Austria	1
Thailand	Belgium	1
Thailand	Bulgaria	1
Thailand	China	3
Thailand	Cuba	2
Thailand	Côte d'Ivoire	1
Thailand	France	7
Thailand	Germany	9
Thailand	India	1
Thailand	Israel	1
Thailand	Japan	3
Thailand	Malawi	1
Thailand	Malaysia	1
Thailand	Nepal	1
Thailand	Netherlands	3
Thailand	Norway	1
Thailand	Pakistan	1
Thailand	Philippines	1
Thailand	Poland	1
Thailand	Portugal	1
Thailand	Qatar	2
Thailand	Singapore	1
Thailand	Switzerland	4
Thailand	Taiwan, Province of China	2
Thailand	UNKNOWN	10
Thailand	United Kingdom of Great Britain and Northern Ireland	50
Thailand	United States of America	64
Thailand	Yemen	1
Turkey	Australia	2
Turkey	Canada	8
Turkey	Finland	3
Turkey	France	3
Turkey	Germany	17
Turkey	Hungary	1
Turkey	Iran (Islamic Republic of),	1
Turkey	Ireland	2
Turkey	Israel	1
Turkey	Italy	2
Turkey	Korea, Republic of	1
Turkey	Netherlands	1
Turkey	Norway	1
Turkey	Portugal	2
Turkey	Saudi Arabia	1
Turkey	South Africa	2
Turkey	Spain	2
Turkey	Sweden	2
Turkey	Switzerland	1
Turkey	UNKNOWN	14
Turkey	United Kingdom of Great Britain and Northern Ireland	13
Turkey	United States of America	54
Uganda	Australia	2
Uganda	Belgium	2
Uganda	Canada	1
Uganda	China	1
Uganda	Ethiopia	2
Uganda	France	2
Uganda	Japan	2
Uganda	Malawi	2
Uganda	Netherlands	2
Uganda	Russian Federation	1
Uganda	South Africa	2
Uganda	UNKNOWN	9
Uganda	United Kingdom of Great Britain and Northern Ireland	15
Uganda	United States of America	29
Viet Nam	Argentina	1
Viet Nam	Australia	9
Viet Nam	Austria	1
Viet Nam	China	2
Viet Nam	Denmark	1
Viet Nam	France	7
Viet Nam	Gambia	1
Viet Nam	Germany	4
Viet Nam	Hungary	1
Viet Nam	Japan	1
Viet Nam	Korea, Republic of	2
Viet Nam	Netherlands	1
Viet Nam	Spain	1
Viet Nam	Taiwan, Province of China	1
Viet Nam	UNKNOWN	5
Viet Nam	United Kingdom of Great Britain and Northern Ireland	19
Viet Nam	United States of America	8
