# Supplementary material for: International authorship and collaboration across bioRxiv preprints
Source: eLife. 2020 Jul 27;9:e58496. doi: 10.7554/eLife.58496 (PMC7384855; doi:10.7554/eLife.58496)
Supplement: Figure 4—source data 2. — Each row represents a country, sorted alphabetically. The ‘doi_rate’ field lists the percentage of published papers from that country issued a Digital Object Identifier (DOI), according to Boudry and Chartron, 2017. The ‘pub_rate’ field lists the proportion of preprints from that country posted before 2019 that have been published. [file elife-58496-fig4-data2.csv]

country	doi_rate	pub_rate
Argentina	0.0696	0.6056
Australia	0.332	0.6503
Austria	0.2934	0.6621
Belgium	0.0532	0.6492
Brazil	0.222	0.4940
Bulgaria	0.1263	0.6250
Canada	0.1542	0.6506
Chile	0.2536	0.4576
China	0.1261	0.4339
Croatia	0.0725	0.5333
Czechia	0.0243	0.6029
Denmark	0.2497	0.6633
Egypt	0.6596	0.2222
Finland	0.0152	0.6364
France	0.1804	0.6632
Germany	0.6694	0.6814
Greece	0.2021	0.7143
Hungary	0.15	0.6491
India	0.3888	0.4924
Iran	0.2679	0.4375
Ireland	0.5482	0.7313
Israel	0.0097	0.5939
Italy	0.0998	0.5700
Japan	0.1093	0.6093
Korea, Republic of	0.7692	0.5080
Mexico	0.0086	0.6145
Netherlands	0.4716	0.6672
New Zealand	0.4034	0.7042
Norway	0.1791	0.6582
Pakistan	0.22	0.2500
Poland	0.0573	0.5833
Romania	0.01	0.5000
Russian Federation	0.0037	0.5256
Saudi Arabia	0.1531	0.5882
Singapore	0.2343	0.5896
South Africa	0.0553	0.6452
Spain	0.1518	0.6209
Sweden	0.1312	0.6560
Switzerland	0.4131	0.6975
Thailand	0	0.5200
Turkey	0.2143	0.5217
Ukraine	0	0.4444
United Arab Emirates	0.1362	0.6000
United Kingdom	0.5672	0.6566
United States	0.4619	0.6616
