# Supplementary material for: International authorship and collaboration across bioRxiv preprints
Source: eLife. 2020 Jul 27;9:e58496. doi: 10.7554/eLife.58496 (PMC7384855; doi:10.7554/eLife.58496)
Supplement: Figure 5—source data 1. — Each row represents a combination of country and journal, sorted in ascending order using the ‘padj’ column, then descending order using the ‘preprints’ column. ‘country’ indicates the name of a country as recorded in the ROR dataset. ‘journal’ indicates the name of a journal that has published preprints from the specified country. ‘preprints’ indicates the number of preprints last updated prior to 2019 that were published by the specified journal that list a senior author affiliated with the specified country. ‘expected’ indicates the number of preprints we would expect the specified journal to have published from the specified country, if the country and journal both published the same number of papers, but the journal’s publications mirrored the country-level proportions observed in published bioRxiv preprints overall. ‘p’ indicates the p-value of a chi-squared test as described in the ‘Methods’ section. ‘padj’ lists the p-value from the ‘p’ column, adjusted to control the false-discovery rate using the Benjamini–Hochberg procedure. ‘journaltotal’ lists the total preprints published by the specified journal that were last updated on bioRxiv prior to 2019. ‘countrytotal’ lists the total preprints posted to bioRxiv prior to 2019 that list a senior author affiliated with the specified country. [file elife-58496-fig5-data1.csv]

	country	journal	preprints	expected	p	padj	journaltotal	countrytotal
37	Australia	Scientific Reports	46	31.3630421608519	0.00524754113091113	0.019703031793421	1163	623
446	Brazil	Scientific Reports	20	8.35676564799584	5.4722475971386e-05	0.000462017760259305	1163	166
447	Brazil	PLOS ONE	20	9.13280235477448	0.000287748533559155	0.00184715994123457	1271	166
559	Canada	NeuroImage	19	9.80850142844775	0.00235768662742556	0.0104262141968375	276	821
883	China	Bioinformatics	24	14.9914293134794	0.0130056506368532	0.0424282701103901	589	588
885	China	Nucleic Acids Research	17	9.11193836031512	0.00658260592320049	0.02381706506758	358	588
1420	France	Nature Communications	50	36.5903817851268	0.0146434028125645	0.0462545580904816	887	953
1428	France	Molecular Biology and Evolution	17	8.49787897151762	0.00252771277311673	0.0109351052576137	206	953
1712	Germany	eLife	100	57.9606960436326	9.97553061949362e-09	2.4713660792726e-07	1056	1268
1714	Germany	Nature Communications	65	48.6847891957406	0.00986335586514082	0.033267929104458	887	1268
1718	Germany	NeuroImage	32	15.1488182841312	7.75441113993333e-06	8.57293231581519e-05	276	1268
2129	India	PLOS ONE	27	16.009912561683	0.00416516561136184	0.016252312875706	1271	291
2130	India	Scientific Reports	25	14.6495108648602	0.00479887161373028	0.0183649125217755	1163	291
2437	Italy	PLOS ONE	27	12.7639165440222	5.57207349056448e-05	0.000462017760259305	1271	232
2438	Italy	Scientific Reports	23	11.6793351225002	0.000730635581209204	0.00427636707825387	1163	232
2575	Japan	PLOS ONE	33	20.0811618041728	0.00260725448732481	0.0110392264463327	1271	365
4787	United Kingdom	Nature Communications	124	100.786728421782	0.00812864109792722	0.0288857067587056	887	2625
4792	United Kingdom	NeuroImage	48	31.3609211323695	0.00110266748274754	0.00577449550175687	276	2625
4793	United Kingdom	Genome Biology	42	26.8158600986928	0.0012979800994968	0.00629995219024057	236	2625
4795	United Kingdom	PLOS Biology	36	19.9982685481776	0.000115737070708718	0.000779887795486266	176	2625
4799	United Kingdom	Development	31	16.2485931953943	8.65764252113198e-05	0.000662642639117409	143	2625
4800	United Kingdom	Nature Genetics	30	19.0892563414423	0.00568814663318679	0.020961873703781	168	2625
4804	United Kingdom	Journal of Cell Science	23	10.9081464808242	9.65252845186129e-05	0.000711427097007554	96	2625
4805	United Kingdom	Journal of The Royal Society Interface	20	7.95385680893429	6.85352672295124e-06	8.02265775216057e-05	70	2625
4808	United Kingdom	Translational Psychiatry	18	4.3178079819929	8.01487202013485e-12	5.31653177335612e-10	38	2625
4810	United Kingdom	International Journal of Epidemiology	18	2.84066314604796	1.25122233362125e-20	1.24496622195314e-18	25	2625
4812	United Kingdom	Molecular Psychiatry	17	4.77231408536057	5.91491602693141e-09	1.68152612765622e-07	42	2625
4814	United Kingdom	Royal Society Open Science	17	8.29473638646005	0.00123866339524281	0.006162350391333	73	2625
4817	United Kingdom	Biology Open	16	7.3857241797247	0.000758648188518568	0.00431345684329129	65	2625
4818	United Kingdom	Human Molecular Genetics	16	7.72660375725045	0.00148728712175132	0.0070469080292503	68	2625
5362	United States	eLife	547	440.73898363778	2.0572208878707e-11	8.18773913372539e-10	1056	9642
5365	United States	PNAS	372	254.593541684703	4.04391542168319e-22	8.04739168914954e-20	610	9642
5369	United States	PLOS Genetics	213	167.781317634837	3.04953204146771e-06	4.04571250834716e-05	402	9642
5370	United States	Genetics	188	138.983031772141	3.49229120570255e-08	6.94965949934806e-07	333	9642
5371	United States	G3	169	121.453640377456	1.11770325193233e-08	2.4713660792726e-07	291	9642
5373	United States	Journal of Neuroscience	132	98.4984849796554	6.61288725451773e-06	8.02265775216057e-05	236	9642
5374	United States	Genome Research	124	95.9942862089862	0.000117571024445166	0.000779887795486266	230	9642
5375	United States	Cell Reports	110	92.2379880529824	0.0092684027160383	0.0318002093188211	221	9642
5377	United States	mBio	97	65.1091680373994	1.72866867224098e-07	2.86670888146629e-06	156	9642
5383	United States	Nature Methods	81	62.187602804952	0.00117406610329679	0.00599074755271952	149	9642
5384	United States	Cell	76	42.5713791013765	1.89891388875904e-11	8.18773913372539e-10	102	9642
5386	United States	Science	72	41.3192797160419	3.84644084729934e-10	1.27573621435428e-08	99	9642
5387	United States	Nature	67	50.5013418751623	0.00159193406835784	0.0071998836273457	121	9642
5390	United States	Molecular Bio. of the Cell	62	42.9887455631547	0.000108311057509616	0.000769782158729054	103	9642
5391	United States	PLOS Pathogens	62	49.6666089516059	0.0139112587332795	0.04465065303101	119	9642
5392	United States	Molecular Cell	60	39.2324474071509	1.12173691242079e-05	0.000111612822785868	94	9642
5393	United States	Amer. Jour. of Human Genetics	59	36.3108821747035	7.02886735563818e-07	1.07595738751692e-05	87	9642
5394	United States	Neuron	58	38.3977144835945	2.68812546619629e-05	0.000243153167169573	92	9642
5396	United States	mSphere	54	31.3024846333651	1.00845683555272e-07	1.82439009340902e-06	75	9642
5399	United States	Journal of Biological Chemistry	50	32.9719504804779	8.13114455997716e-05	0.000647239106974182	79	9642
5400	United States	Nature Neuroscience	50	35.4761492511471	0.00101907076520663	0.00548094816962486	85	9642
5401	United States	Cell Systems	50	31.3024846333651	1.01697198539501e-05	0.000106514434259793	75	9642
5404	United States	ACS Synthetic Biology	44	31.7198510951433	0.00306978345319123	0.0127268105663553	76	9642
5408	United States	mSystems	37	21.7030560124665	1.58321364282055e-05	0.000150028340438709	52	9642
5411	United States	Nature Biotechnology	36	23.7898883213575	0.000829479875884808	0.00458518042502991	57	9642
5419	United States	Plant Direct	29	15.0251926240152	2.62891109811351e-06	3.7368093466042e-05	36	9642
5430	United States	The Plant Cell	23	14.607826162237	0.00341273321988504	0.0135826782151425	35	9642
5437	United States	Journal of Vision	21	12.520993853346	0.00156768843817381	0.0071998836273457	30	9642
5439	United States	Physical Chemistry B	20	12.9383603151242	0.00842707527846174	0.0294208417616471	31	9642
5442	United States	Genetic Epidemiology	20	11.2688944680114	0.000658321659868705	0.00396987910042037	27	9642
5451	United States	Genetics in Medicine	18	11.6862609297896	0.0129394330741214	0.0424282701103901	28	9642
5456	United States	JCI Insight	16	9.18206215912042	0.00315195863418179	0.0128008115959628	22	9642
5457	United States	Biochemistry	16	8.34732923556402	0.000590619983953837	0.00367291802521292	20	9642
